# Supplementary material for: Year-Long Assessment of Soil Nematode Diversity and Root Inhibition-Indicator Nematode Genera in Rice Fields
Source: Biology (Basel). 2022 Oct 26;11(11):1572. doi: 10.3390/biology11111572 (PMC9687600; doi:10.3390/biology11111572)
Supplement: Supplementary file 1 [file biology-11-01572-s001.zip]

Archive with 1 entries (1 files):
- biology-1952229-supplementary.pdf
